# Supplementary material for: Can Urban Grassland Plants Contribute to the Phytoremediation of Soils Contaminated with Heavy Metals
Source: Molecules. 2022 Oct 4;27(19):6558. doi: 10.3390/molecules27196558 (PMC9572121; doi:10.3390/molecules27196558)
Supplement: Supplementary file 1 [file molecules-27-06558-s001.zip]

Archive with 2 entries (2 files):
- molecules-1907113_Table S1.xlsx
- molecules-1907113_Table S2-S11 and Figures S1 S2_ corrected version.pdf
