# Supplementary material for: Can Urban Grassland Plants Contribute to the Phytoremediation of Soils Contaminated with Heavy Metals
Source: Molecules. 2022 Oct 4;27(19):6558. doi: 10.3390/molecules27196558 (PMC9572121; doi:10.3390/molecules27196558)
Supplement: Supplementary file 1 [file molecules-27-06558-s001.zip › molecules-1907113_Table S1.xlsx]

## Sheet: List1
	Table S1. All data collected at 16 sites in the area of the city of Varaždin (Northern Croatia) (name of the site, coordinates, date of collection of soil and plant samples, presumed source of pollution, number of mowing operations per year); results of laboratory analyses of soil and plant samples (soil fractions, humus content, soil reaction, heavy metals in soil and plant samples), mass of fre…
	Laboratory					Department of Soil Science, Faculty of Agriculture, University of Zagreb							Laboratory for Physically-Chemical Analysis, Croatian Forest Research Institute, Jastrebarsko		Laboratory for Environmental Geochemistry, Faculty of Geotechnical Engineering, Varaždin										Laboratory for Environmental Geochemistry, Faculty of Geotechnical Engineering, Varaždin							Laboratory for Environmental Geochemistry, Faculty of Geotechnical Engineering, Varaždinždin							Laboratory for Environmental Geochemistry, Faculty of Geotechnical Engineering, Varaždin							Laboratory for Environmental Geochemistry, Faculty of Geotechnical Engineering, Varaždin
	Site	Presumed source of pollution	Gauβ-Krüger coordinates		Date of soil and plant sampling	Soil fractions					Texture class	Texture class	Humus	C	pHH20	pHKCl	DpH	Heavy metals in soil samples							Heavy metals in plant samples							Heavy metals in plant samples							Heavy metals in plant samples							Heavy metals in plant samples
																									UNWASHED PLANT SAMPLES - Taraxacum officinale agg. (dandelion)							WASHED PLANT SAMPLES - Taraxacum officinale agg. (dandelion)							UNWASHED PLANT SAMPLES - Plantago lanceolata L. (narrowleaf plantain)							WASHED PLANT SAMPLES - Plantago lanceolata L. (narrowleaf plantain)
No. of site						Coarse sand 2,0-0,2 mm	Fine sand 0,2-0,063 mm	Coarse silt 0,063-0,02 mm	Fine silt 0,02-0,002 mm	Clay <0,002 mm								Cd	Cu	Fe	Mn	Ni	Pb	Zn	Cd	Cu	Fe	Mn	Ni	Pb	Zn	Cd	Cu	Fe	Mn	Ni	Pb	Zn	Cd	Cu	Fe	Mn	Ni	Pb	Zn	Cd	Cu	Fe	Mn
			X	Y		%	%	%	%	%			%	%				mg/kg	mg/kg	mg/kg	mg/kg	mg/kg	mg/kg	mg/kg	mg/kg	mg/kg	mg/kg	mg/kg	mg/kg	mg/kg	mg/kg	mg/kg	mg/kg	mg/kg	mg/kg	mg/kg	mg/kg	mg/kg	mg/kg	mg/kg	mg/kg	mg/kg	mg/kg	mg/kg	mg/kg	mg/kg	mg/kg	mg/kg	mg/kg
1	Drava island	flood water	5603572	5132615	18/06/2013	33.6	22.1	18.7	20.6	5	Pl	Pl - sandy loam	6,03	3,51	7.83	7.27	-0.56	1.23451	49.6468	23307.3	492.303	29.988	121.118	356.524	0.28	18	158.125	18.225	1.745	1.11	90.875	0.2775	8.5	75.7	22.475	0.4575	0.055	58.25	0.18	14.275	196.125	28.525	2.195	1.46	74.175	0.185	11	111.05	21.375
2	A. G. Matoš Square	city park	5602930	5131336	18/06/2013	17	20.7	23.8	33.8	4.7	Prl	Prl - silty loam	3,68	2,14	7.94	7.29	-0.65	0.371518	38.4846	26506.1	548.114	38.6512	63.8078	149.107	0.565	15.75	123.425	17.475	0.5875	1.46	88.925	0.615	15.25	113.325	22.35	0.5325	0.1175	87.45	0.25	11.75	185.75	28.075	0.83	1.895	86.225	0.3125	8.6	95.825	21.2
3	Optujska Street	road traffic	5602026	5131140	18/06/2013	40.9	20.9	16.8	18	3.4	Pl	Pl - sandy loam	1,63	0,95	8.49	7.21	-1.28	0.369852	28.9884	27147.5	972.944	53.6452	23.9904	72.471	0.2375	20.25	159.55	26.1	0.305	0.12	76.15	0.2425	11.25	100.75	30.075	0.355	0.1375	71.325	0.125	7.575	136.85	25.325	1.02	0.7575	52.3	0.1275	7.3	109.925	20.425
4	Old Town	city park	5603170	5130461	18/06/2013	35	17	18.5	26	3.5	Pl	Pl - sandy loam	5.35	3.11	7.63	7.19	-0.44	0.453152	74.137	22840.9	487.305	31.8206	133.78	114.954	0.205	16.25	77.175	15.15	3.7625	0.805	69.775	0.235	18.75	114.475	23.325	0.0275	0.1025	74.75	0.1375	11.25	130.4	27.4	1.035	11.05	63	0.1425	9.025	86.25	16.2
5	General Hospital, intersection of Meštrovićeva Street and F. Košćeca Street	parking lot	5602778	5129594	19/06/2013	27.7	14.5	22.2	30.4	5.2	Prl	Prl - silty loam	4.31	2.51	7.18	6.35	-0.83	0.406504	39.4842	28063.8	810.509	33.6532	53.8118	112.455	0.1975	11.25	131.1	35.5	0.1875	0.145	123.95	0.1975	10.75	85.55	35.5	0.05	0.14	103.25	0.13	11.925	133.55	35.1	0.6425	0.6525	74.85	0.155	8.075	97.825	24.125
6	Krleža Street	road traffic	5603509	5129133	19/06/2013	30.8	17.9	20.1	27.6	3.6	Pl	Pl - sandy loam	4.57	2.66	7.67	6.91	-0.76	0.356524	37.9848	26672.7	708.05	37.9848	62.9748	133.28	0.2325	13.5	139.775	28.65	2.2775	<DL	144	0.1875	11.75	114	32.05	0.445	0.1375	80.6	0.1775	16.675	224.675	37.325	0.8525	2.5825	109.125	0.165	10.9	112.925	30.425
7	Metal Industry Varaždin (MIV), Gospodarska Street	industrial zone and road traffic	5605012	5128159	26/06/2013	27.5	20	23.7	24.7	4.1	Pl	Pl - sandy loam	3.75	2.18	7.98	7.06	-0.92	0.181594	31.3208	25181.6	438.158	26.3228	44.982	87.465	0.205	18.5	185.6	48	0.3375	0.29	108.1	0.23	16.25	122.775	44.575	5.4975	0.91	96.725	0.105	12.525	168.575	39.95	0.9625	1.02	713	0.1375	9.9	131.825	25.125
8	Gas station Šilec, Cehovska street	gas station and road traffic	5604963	5127348	26/06/2013	24	15	23.4	30.5	7.1	Prl	Prl - silty loam	7.31	4.25	7.97	7.04	-0.93	0.248234	24.8234	25139.9	398.174	19.159	50.4798	55.811	0.38	11.25	181.5	21.175	0.5725	<dl	393.3	0.37	13	121.55	30.175	1.725	0.12	94.825	0.18	12.225	296.75	34.325	0.89	1.77	106.75	0.1625	9.325	160.8	23.225
9	Intersection of Koprivnička street and Međimurska street	road traffic	5604344	5130778	26/06/2013	18.3	30.7	25.2	22.8	3	Pl	Pl - sandy loam	4.34	2.52	7.94	7.24	-0.7	0.423164	40.6504	22990.8	519.792	40.1506	96.4614	121.618	0.6675	18	230	36.05	1.25	0.875	727.1	0.7775	18	218.325	43.425	3.79	0.1325	123.975	0.52	21.45	207.175	52.825	0.7675	1.115	128.85	0.4125	18.775	246.25	44.225
10	Međimurska street, near the bridge	road traffic	5604778	5131417	26/06/2013	20	32	22.2	21.7	4.1	Pl	Pl - sandy loam	2.29	1.33	8.31	7.31	-1	0.476476	32.6536	27813.9	448.987	34.153	126.616	100.793	0.58	16.25	173.25	30.15	0.2275	2.5275	128.625	0.3625	18.75	109.925	35.825	2.415	0.885	117.7	0.415	12.65	168.6	42.5	0.61	1.1825	134.05	0.35	7.6	123.2	29.275
11	Koprivnička street, near the rotor	road traffic	5605020	5130193	26/06/2013	61.7	23.2	6.7	7.4	1	IP	IP - loamy sand	4.49	2.61	7.86	6.97	-0.89	0.24157	31.8206	36577	661.402	35.3192	48.314	82.467	0.3	12.75	114.775	29.1	0.1125	0.6675	97.6	0.205	10.825	129.575	24.95	0.495	0.075	77.875	0.1675	9.7	114.85	38.425	0.5425	0.4625	83.975	0.1775	9.225	230	29.925
12	Koprivnička Street, between Petrol gas station and Kaufland	gas station and road traffic	5603377	5131062	02/07/2013	20	29	23.6	24.7	2.7	Pl	Pl - sandy loam	4.72	2.74	8.04	7.26	-0.78	0.334866	45.815	29729.8	467.313	36.1522	204.085	139.111	0.6925	20.75	193.05	39.8	0.81	0.685	126.7	0.705	17.9	128	35.6	0.4575	0.0825	142.2	0.4875	20.9	136.95	53.15	0.635	0.625	96.25	0.6325	-	127.625	45.625
13	Railway station	rail transport	5603983	5129712	02/07/2013	44.6	16	18.5	17.8	3.1	Pl	Pl - sandy loam	7.84	4.56	7.94	7.26	-0.68	2.11582	160.769	51945.9	633.913	73.1374	489.804	481.474	0.7675	18.75	410.75	21.95	0.27	0.8875	130.6	0.945	23.45	164.45	27.325	0.225	0.105	89.575	0.275	12.35	331.25	29.925	0.875	1.705	55.6	0.3475	8.775	223.05	20.85
14	Svilarska street, VIS	industrial zone and road traffic	5604328	5130056	02/07/2013	38.2	22.7	18.3	17	3.8	Pl	Pl - sandy loam	8.66	5.03	7.94	7.18	-0.76	1.12788	37.6516	20508.5	399.84	43.316	155.604	154.938	0.2425	10.5	155	38.3	0.2275	1.0525	260	0.29	12.3	126.5	49.6	<dl	0.075	85.675	0.2225	10.75	128.875	37.75	0.48	1.1925	56.175	0.1675	7.125	121.325	27.375
15	Brezje, landfill	landfill	5605392	5126654	02/07/2013	44.7	21.3	16.4	14.8	2.8	Pl	Pl - sandy loam	3.56	2.07	7.97	7.42	-0.55	0.148274	26.4894	25873	483.14	26.8226	45.6484	92.463	0.15	18	492.5	39.65	1.615	0.6925	150.275	0.1425	18.35	137.425	39.525	1.125	0.1125	77.325	-	-	-	-	-	-	-	-	-	-	-
16	Between the Faculty of Geotechnical Engineering and Electromechanical School Varaždin	parking lot	5602712	5130331	02/07/2013	18.8	13	24.2	37.7	6.3	Prl	Prl - silty loam	5.58	3.24	7.87	7.13	-0.74	0.238238	36.9852	42782.9	728.042	34.153	156.604	107.457	0.2775	13	98.7	28.425	0.12	0.7875	127.25	0.31	16.55	140.425	42.6	0.29	0.67	92.45	0.2525	13.25	117.375	38.05	0.7575	0.9075	71.225	0.2175	12.025	109	30.975
Minimum						17	13	6.7	7.4	1			2.29	1.33	7.18	6.35	-1.28	0.148274	24.8234	20508.5	398.174	19.159	23.9904	55.811	0.15	10.5	77.175	15.15	0.1125	0.12	69.775	0.1425	8.5	75.7	22.35	0.0275	0.055	58.25	0.105	7.575	114.85	25.325	0.48	0.4625	52.3	0.1275	7.125	86.25	16.2
Maximum						61.7	32	25.2	37.7	7.1			8.66	5.03	8.49	7.42	-0.44	2.11582	160.769	51945.9	972.944	73.1374	489.804	481.474	0.7675	20.75	492.5	48	3.7625	2.5275	727.1	0.945	23.45	218.325	49.6	5.4975	0.91	142.2	0.52	21.45	331.25	53.15	2.195	11.05	713	0.6325	18.775	246.25	45.625
Median						29.25	20.8	21.15	23.75	3.7			4.57	2.66	7.94	7.2	-0.76	0.370685	37.8182	26589.4	506.048	34.7361	80.1346	113.705	0.27875	16.25	158.838	28.875	0.455	0.79625	126.975	0.28375	15.75	122.162	33.775	0.4575	0.11875	88.5125	0.18	12.35	168.575	37.325	0.83	1.1825	83.975	0.1775	9.125	121.325	25.125
Average						31.425	21	20.1437	23.4688	3.9625			5.13615	2.98538	7.91	7.13063	-0.779375	0.545511	46.1065	28942.6	574.874	37.1518	117.38	147.649	0.37375	15.7969	189.017	29.6062	0.900469	0.864643	177.702	0.380781	15.1016	125.172	33.7109	1.1925	0.241094	92.1219	0.241667	13.2833	178.517	36.5767	0.873	1.89183	127.037	0.246167	9.83214	139.125	27.3567
[truncated: 49 more columns]
